# Supplementary material for: A Study on the Temperature-Dependent Behavior of Small Heat Shock Proteins from Methanogens
Source: Int J Mol Sci. 2025 Jun 16;26(12):5748. doi: 10.3390/ijms26125748 (PMC12193508; doi:10.3390/ijms26125748)
Supplement: Supplementary file 1 [file ijms-26-05748-s001.zip]

Archive with 3 entries (3 files):
- SupplemaryFiguresRev.pdf
- SupplementaryFigS8.pdf
- SupplementaryTable.pdf
